# Supplementary material for: Modeling Human Lung Cells Exposure to Wildfire Uncovers Aberrant lncRNAs Signature
Source: Biomolecules. 2023 Jan 12;13(1):155. doi: 10.3390/biom13010155 (PMC9855943; doi:10.3390/biom13010155)
Supplement: Supplementary file 1 [file biomolecules-13-00155-s001.zip]

Archive with 1 entries (1 files):
- biomolecules-2106083-supplementary.pdf
